# Supplementary material for: Challenges in Caring for People with Cardiovascular Disease through and beyond the COVID-19 Pandemic: The Advantages of Universal Access to Home Telemonitoring
Source: Healthcare (Basel). 2023 Jun 12;11(12):1727. doi: 10.3390/healthcare11121727 (PMC10298744; doi:10.3390/healthcare11121727)
Supplement: Supplementary file 1 [file healthcare-11-01727-s001.zip]

Archive with 1 entries (1 files):
- healthcare-2342945-supplementary.pdf
